# Supplementary material for: Foliar Sprayed Green Zinc Oxide Nanoparticles Mitigate Drought-Induced Oxidative Stress in Tomato
Source: Plants (Basel). 2021 Nov 7;10(11):2400. doi: 10.3390/plants10112400 (PMC8622210; doi:10.3390/plants10112400)
Supplement: Supplementary file 1 [file plants-10-02400-s001.zip]

Archive with 1 entries (1 files):
- plants-1436528-supplementary.pdf
